# Supplementary material for: C-terminal long-QT type 1 R562S-Kv7.1 variant, the first variant in helix C impairing β-adrenergic response of the slow delayed rectifier K+ channel
Source: Europace. 2026 Jun 18;28(7):euag156. doi: 10.1093/europace/euag156 (PMC13347974; doi:10.1093/europace/euag156)
Supplement: euag156_Supplementary_Data [file euag156_supplementary_data.zip]

Archive with 2 entries (2 files):
- Kral_et_al_Supplementary_Material_final.pdf
- Supplementary Video_free loops.mp4
